# Supplementary material for: In Vitro and In Silico Anti-Picornavirus Triterpene Alkanoic Acid Ester from Saudi Collection of Rhazya stricta Decne
Source: Metabolites. 2023 Jun 13;13(6):750. doi: 10.3390/metabo13060750 (PMC10305336; doi:10.3390/metabo13060750)
Supplement: Supplementary file 1 [file metabolites-13-00750-s001.zip]

Archive with 1 entries (1 files):
- metabolites-2405213-supplementary.pdf
